# Supplementary material for: Reversible Metabolic and Liver Disease in Complex III Deficiency: Novel Variants Expand the Reported UQCRC2-Associated Phenotype
Source: Cells. 2026 Mar 27;15(7):596. doi: 10.3390/cells15070596 (PMC13072357; doi:10.3390/cells15070596)
Supplement: Supplementary file 1 [file cells-15-00596-s001.zip]

Archive with 1 entries (1 files):
- cells-4090037-supplementary.pdf
